# Supplementary material for: Evidence for Quasi-High-LET Biological Effects in Clinical Proton Beams That Suppress c-NHEJ and Enhance HR and Alt-EJ
Source: Cells. 2026 Jan 4;15(1):86. doi: 10.3390/cells15010086 (PMC12785619; doi:10.3390/cells15010086)
Supplement: Supplementary file 1 [file cells-15-00086-s001.zip]

Archive with 1 entries (1 files):
- cells-4053052-supplementary.pdf
